# Supplementary material for: Lemneolemnanes A–D, Four Uncommon Sesquiterpenoids from the Soft Coral Lemnalia sp
Source: Mar Drugs. 2024 Mar 26;22(4):145. doi: 10.3390/md22040145 (PMC11051150; doi:10.3390/md22040145)
Supplement: Supplementary file 1 [file marinedrugs-22-00145-s001.zip]

Archive with 1 entries (1 files):
- marinedrugs-2894645-supplementary.pdf
